# Supplementary material for: Screening of β1- and β2-Adrenergic Receptor Modulators through Advanced Pharmacoinformatics and Machine Learning Approaches
Source: Int J Mol Sci. 2021 Oct 17;22(20):11191. doi: 10.3390/ijms222011191 (PMC8538848; doi:10.3390/ijms222011191)
Supplement: Supplementary file 1 [file ijms-22-11191-s001.zip]

Archive with 1 entries (1 files):
- ijms-1404869-supplementary.pdf
